# Supplementary material for: Family matters: skin microbiome reflects the social group and spatial proximity in wild zebra finches
Source: BMC Ecol. 2020 Nov 13;20:58. doi: 10.1186/s12898-020-00326-2 (PMC7664024; doi:10.1186/s12898-020-00326-2)
Supplement: Supplementary file 2 — Additional file 2: Excel file containing metadata, OTUs and sequences used for analyses in R and Primer-e. [file 12898_2020_326_MOESM2_ESM.xlsx]

## Sheet: Metadata_OTUtable
Ind	Individual	Fam	family 3 or 4	Treatment	Age	Juvenile_age_stage	Sex	Loc	Otu_1	Otu_2	Otu_3	Otu_4	Otu_5	Otu_6	Otu_7	Otu_8	Otu_9	Otu_10	Otu_11	Otu_12	Otu_13	Otu_14	Otu_15	Otu_16	Otu_17	Otu_18	Otu_19	Otu_20	Otu_21	Otu_22	Otu_23	Otu_24	Otu_25	Otu_26	Otu_27	Otu_28	Otu_29	Otu_30	Otu_31	Otu_32	Otu_33	Otu_34	Otu_35	Otu_36	Otu_37	Otu_38	Otu_39	Otu_40	Otu_41
ZFA05	ind_05	3	4	fam03	adult	adult	F	pg	0	59	67	404	659	68	10	5	0	0	111	9	236	0	11	0	121	1	148	0	70	38	0	0	102	0	0	10	9	0	18	7	0	47	48	56	107	0	41	0	84
ZFA06	ind_06	3	4	fam03	adult	adult	M	pg	9	2754	20	6	166	273	6	11	2	0	82	5	112	8	4	2	91	0	70	1	32	9	1	2	30	9	0	8	4	18	29	5	1	21	29	38	34	0	19	7	27
ZFA07	ind_07	3	4	fam03	juvenile	d10	NA	pg	2	423	69	9	279	14	19	31	0	0	138	4	237	8	2	0	116	0	98	0	55	412	3	2	55	0	0	1	18	2	69	4	1	36	98	65	94	0	38	0	105
ZFA08	ind_08	3	4	fam03	juvenile	d10	NA	pg	0	756	61	0	261	18	23	24	0	0	76	0	363	13	1	0	86	0	60	0	69	427	0	0	83	0	0	6	22	0	33	2	1	26	85	53	106	0	44	5	98
ZFA09	ind_09	4	4	fam04	adult	adult	F	pg	16	2634	153	30	196	105	4	3	2	0	46	2	45	9	0	997	40	0	54	1	35	19	0	0	31	0	1	41	13	8	4	2	0	35	11	26	17	43	22	3	13
ZFA10	ind_10	4	4	fam04	adult	adult	M	pg	12	371	535	0	585	200	10	37	1	0	286	11	154	14	0	1	140	0	46	0	38	0	0	0	56	4	5	168	40	32	50	10	0	61	39	46	61	48	13	9	52
ZFA11	ind_11	4	4	fam04	juvenile	d9	NA	pg	6	0	521	4	501	29	0	12	0	0	169	0	210	7	0	0	95	0	48	0	120	652	4	0	60	0	25	55	57	0	173	7	2	85	64	15	88	0	52	0	96
ZFA12	ind_12	4	4	fam04	juvenile	d9	NA	pg	4	0	2062	0	224	3	3	0	0	0	68	0	88	1	0	0	46	0	33	0	49	1008	0	0	36	0	9	5	144	0	187	7	0	65	97	6	15	0	50	1	32
ZFA83	ind_73	27	4	fam27	adult	adult	F	pg	5	2	148	1307	425	190	19	3	4	1129	32	58	52	10	0	0	28	401	17	37	2	0	3	6	17	0	4	10	35	2	12	4	0	43	3	14	53	0	10	0	23
ZFA84	ind_74	27	4	fam27	adult	adult	M	pg	9	257	40	28	570	288	372	1	0	0	77	68	48	316	0	0	16	616	48	504	34	0	0	1	17	0	9	32	17	9	12	0	5	24	12	15	104	0	10	0	6
ZFA85	ind_75	27	4	fam27	juvenile	d7	NA	pg	7	1	36	3731	83	24	71	4	9	1	27	1	14	37	0	0	6	13	14	73	8	0	5	3	9	0	3	10	6	0	24	2	1	7	6	4	47	0	10	0	2
ZFA86	ind_76	27	4	fam27	juvenile	d7	NA	pg	4	0	66	1351	296	101	220	0	11	0	43	15	69	141	6	0	38	60	62	89	8	0	22	3	25	1	9	25	41	1	39	6	0	37	16	8	119	0	14	0	11
ZFA92	ind_80	30	4	fam30	adult	adult	F	pg	1	3	90	152	263	1673	86	2	1	0	94	0	68	515	0	0	52	2	22	122	71	0	0	0	68	0	2	0	40	50	27	0	0	32	13	13	111	0	11	0	7
ZFA94	ind_82	30	4	fam30	adult	adult	M	pg	1	384	12	3888	247	292	4	2	4	0	28	0	4	0	3	175	7	9	8	0	2	0	0	0	4	0	0	2	0	99	0	0	0	9	1	7	21	0	3	0	2
ZFA95	ind_83	30	4	fam30	juvenile	d7	NA	pg	3	0	79	14	567	55	38	23	5	0	93	0	97	1	1824	0	19	0	14	157	48	0	0	0	19	0	833	8	79	0	58	0	7	7	34	8	30	0	24	0	11
ZFA96	ind_84	30	4	fam30	juvenile	d7	NA	pg	24	0	87	870	606	172	14	26	4	0	247	0	90	118	179	0	23	0	24	919	108	0	0	3	60	5	28	3	29	0	1	0	13	3	30	15	56	0	13	0	4
ZFA16	ind_14	7	3	fam07	adult	adult	F	pg	596	426	172	156	279	990	29	4	1	0	147	19	102	17	2	113	117	9	110	10	41	1	0	9	46	0	1	24	26	11	9	1	0	82	20	33	80	49	66	0	53
ZFA17	ind_15	7	3	fam07	juvenile	d7	NA	pg	9	1261	165	170	253	92	27	6	0	1	131	0	127	18	0	100	92	6	139	0	114	4	0	0	42	4	0	8	36	1	62	3	5	80	101	73	58	18	106	0	67
ZFA18	ind_16	7	3	fam07	juvenile	d7	NA	pg	3036	215	86	19	133	77	45	0	0	675	50	3	41	17	8	78	44	23	26	0	51	0	0	1	19	0	0	15	20	0	17	4	2	22	25	11	32	7	20	0	12
ZFA20	ind_18	9	3	fam09	adult	adult	M	pg	0	0	605	0	988	0	0	0	0	0	460	0	244	25	0	0	144	0	108	0	175	0	0	0	132	0	0	1	15	0	0	0	0	0	56	120	104	0	36	0	95
ZFA21	ind_19	9	3	fam09	juvenile	d9	NA	pg	0	0	3151	0	155	0	0	0	0	0	90	0	160	66	1	0	22	0	17	0	97	0	0	0	25	0	0	0	538	0	0	0	0	0	41	9	24	0	15	0	90
ZFA22	ind_20	9	3	fam09	juvenile	d9	NA	pg	4	0	290	1	207	3	100	250	1	0	122	0	245	7	13	0	44	0	38	0	173	0	62	1	71	0	0	6	11	0	22	6	254	8	56	23	39	41	49	0	122
ZFA36	ind_33	13	3	fam13	adult	adult	M	pg	132	653	424	1	509	154	78	2	5	0	268	45	109	45	2	203	156	6	98	0	14	14	1	5	22	0	24	252	30	28	51	3	2	58	20	43	5	113	8	0	37
ZFA38	ind_34	13	3	fam13	juvenile	d6	NA	pg	3186	10	350	31	632	11	16	11	0	0	187	4	16	4	7	0	25	0	26	0	14	0	3	5	9	0	32	76	27	0	28	3	0	31	17	16	0	47	14	0	8
ZFA39	ind_35	13	3	fam13	juvenile	d6	NA	pg	226	10	797	138	1093	30	70	25	8	0	375	5	33	9	0	0	55	2	33	0	14	4	3	0	8	0	42	273	43	7	87	16	0	84	19	34	18	132	40	0	4
ZFA46	ind_40	15	3	fam15	adult	adult	F	pg	116	1754	335	0	573	71	37	79	0	0	160	0	60	9	1	599	102	18	26	0	53	1	0	1	23	1	32	32	52	0	17	0	0	42	26	28	11	157	20	0	11
ZFA47	ind_41	15	3	fam15	juvenile	d7	NA	pg	9	0	740	219	478	334	53	52	0	0	154	0	71	4	4	0	98	525	51	0	45	64	53	32	43	1	42	44	85	29	94	0	0	106	35	29	28	132	55	0	41
ZFA48	ind_42	15	3	fam15	juvenile	d7	NA	pg	46	6	1091	41	662	407	49	55	0	0	204	0	109	1	2	0	44	0	77	0	46	5	5	6	27	0	26	65	127	11	242	0	0	81	39	33	40	167	37	0	27
ZFA52	ind_46	17	3	fam17	adult	adult	F	pg	21	109	89	2702	185	250	250	3	8	0	34	15	11	792	0	0	34	128	24	185	4	0	5	4	2	4	0	7	6	0	0	13	0	11	5	48	3	34	3	0	0
ZFA56	ind_48	17	3	fam17	juvenile	d7	NA	pg	64	1	298	521	359	81	1076	6	15	5	222	24	60	121	160	1	66	23	93	220	31	0	10	47	35	0	0	5	21	3	16	10	2	10	36	67	7	96	6	0	3
ZFA57	ind_49	17	3	fam17	juvenile	d7	NA	pg	154	103	254	1765	340	68	54	26	9	0	66	382	36	58	83	0	41	72	21	170	27	7	7	32	26	2	0	9	16	0	9	19	0	10	12	26	7	73	5	0	12
ZFA59	ind_51	18	3	fam18	adult	adult	M	pg	5	706	58	4	217	1522	47	5	0	0	49	556	89	31	0	22	42	1	78	5	86	0	29	7	62	1	2	10	7	506	5	3	1	41	29	25	7	0	29	0	17
ZFA60	ind_52	18	3	fam18	juvenile	juvenvile	NA	pg	30	1	7	49	22	9	3447	0	0	82	6	1275	15	15	24	0	9	2	3	3	14	0	0	0	25	0	0	0	1	0	0	0	0	40	8	6	7	0	5	0	5
ZFA61	ind_53	18	3	fam18	juvenile	d8	NA	pg	1610	22	8	64	48	64	735	0	4	3	15	1071	45	178	0	0	23	0	8	0	45	16	1	2	42	1	5	6	1	19	0	15	12	92	36	5	5	0	27	6	15
ZFA68	ind_60	23	3	fam23	adult	adult	F	pg	39	28	159	5	603	2017	24	2	2	0	343	5	15	62	69	0	35	0	28	0	12	2	4	3	30	7	0	3	15	1	73	9	11	0	2	2	0	234	5	12	0
ZFA72	ind_62	23	3	fam23	juvenile	d6	NA	pg	1037	7	146	36	267	53	33	17	62	5	97	8	19	8	0	0	29	0	13	0	6	92	17	19	16	15	0	2	19	0	135	427	384	1	8	11	27	153	7	15	0
ZFA73	ind_63	23	3	fam23	juvenile	d6	NA	pg	27	3	652	5	299	11	19	1	1	0	133	7	27	0	0	0	20	0	7	0	12	0	10	13	11	4	0	4	127	0	555	6	144	6	3	10	7	78	1	0	1
ZFA77	ind_67	25	3	fam25	adult	adult	F	pg	516	15	63	334	209	317	265	18	3	643	52	90	60	45	21	0	38	130	54	98	29	0	55	14	38	149	7	14	13	46	20	19	3	58	33	46	12	13	16	3	8
ZFA78	ind_68	25	3	fam25	adult	adult	M	pg	42	3	16	48	55	125	1784	0	0	2	23	1096	11	19	19	0	7	94	11	21	4	0	11	1670	2	0	4	4	1	4	0	10	0	14	6	15	0	15	1	0	2
ZFA80	ind_70	25	3	fam25	juvenile	d8	NA	pg	1089	4	30	365	121	67	251	26	4	218	24	87	55	61	58	0	62	62	30	58	50	0	27	10	25	1	11	11	17	1	11	14	0	55	23	60	26	2	17	0	1
									TGGGGAATATTGGACAATGGGGGAAACCCTGATCCAGCCATGCCGCGTGTGTGAAGAAGGCCTTTTGGTTGTAAAGCACTTTAAGCAGTGAAGAAGACTCTATGGTTAATACCCGTAGACGATGACATTAGCTGCAGAATAAGCACCGGCTAACTCTGTGCCAGCAGCCGCGGTAATACAGAGGGTGCAAGCGTTAATCGGAATTACTGGGCGTAAAGCGAGCGTAGGTGGCTTGATAAGTCAGATGTGAAATCCCCGGGCTTAACCTGGGAACTGCATCTGATACTGTCAGGCTAGAGTAGGTGAGAGGAAGGTAGAATTCCAGGTGTAGCGGTGAAATGCGTAGAGATCTGGAGGAATACCGATGGCGAAGGCAGCCTTCTGGCATCATACTGACAC…	TAGGGAATCTTCCGCAATGGACGAAAGTCTGACGGAGCAACGCCGCGTGAACGAAGAAGGCCTTCGGGTCGTAAAGTTCTGTTGTTAGGGAAGAACAAGTACCAGAGTAACTGCTGGTACCTTGACGGTACCTAACCAGAAAGCCACGGCTAACTACGTGCCAGCAGCCGCGGTAATACGTAGGTGGCAAGCGTTGTCCGGAATTATTGGGCGTAAAGCGCGCGCAGGTGGTTCCTTAAGTCTGATGTGAAAGCCCACGGCTCAACCGTGGAGGGTCATTGGAAACTGGGGAACTTGAGTGCAGAAGAGGAAAGTGGAATTCCAAGTGTAGCGGTGAAATGCGTAGAGATTTGGAGGAACACCAGTGGCGAAGGCGACTTTCTGGTCTGTAACTGACAC…	TGGGGAATATTGCACAATGGGGGAAACCCTGATGCAGCGACGCCGCGTGCGGGATGACGGCCTTCGGGTTGTAAACCGCTTTTGTTAGGGAGCAAGCGAGAGTGAGTGTACCTTTCGAATAAGCACCGGCTAACTACGTGCCAGCAGCCGCGGTAATACGTAGGGTGCAAGCGTTATCCGGAATTATTGGGCGTAAAGAGCTCGTAGGCGGTTTGTCGCGTCTGGTGTGAAAGTCCAGTGCTTAACAGTGGATTTGCGCCGGGTACGGGCAGGCTAGAGTGCAGTAGGGGAGACTGGAATTCCCGGTGTAACGGTGGAATGTGTAGATATCGGGAAGAACACCAATGGCGAAGGCAGGTCTCTGGGCTGTTACTGACGCTGAGGAGCGAAAGCGTGGGG…	TAGGGAATCTTCCGCAATGGACGAAAGTCTGACGGAGCAATGCCGCGTGAGTGAAGAAGGTTTTCGGATCGTAAAACTCTGTTGTTAGAGAAGAACAAGGATGAGCGTAACTACTCATCCCCTGACGGTATCTAACCAGAAAGCCATGGCTAACTACGTGCCAGCAGCCGCGGTAATACGTAGATGGCAAGCGTTGTCCGGATTTATTGGGCGTAAAGCGAGCGCAGGCGGTTCTTTAAGTCTGATGTGAAAGCCCCCAGCTCAACTGGGGAAGGTCATTGGAAACTGGGGAACTTGAGTGCAGAAGAGGAGAGTGGAATTCCACGTGTAGCGGTGAAATGCGTAGATATGTGGAGGAACACCAGTGGCGAAGGCGACTCTCTGGTCTGTAACTGACGC…	TGGGGAATCTTAGACAATGGGGGCAACCCTGATCTAGCCATGCCGCGTGAGTGATGAAGGCCTTAGGGTTGTAAAGCTCTTTCAGCTGGGAAGATAATGACGGTACCAGCAGAAGAAGCCCCGGCTAACTCCGTGCCAGCAGCCGCGGTAATACGGAGGGGGCTAGCGTTGTTCGGAATTACTGGGCGTAAAGCGCACGTAGGCGGACTGGAAAGTCAGAGGTGAAATCCCAGGGCTCAACCTTGGAACTGCCTTTGAAACTATCAGTCTGGAGTTCGAGAGAGGTGAGTGGAATTCCGAGTGTAGAGGTGAAATTCGTAGATATTCGGAGGAACACCAGTGGCGAAGGCGGCTCACTGGCTCGATACTGACGCTGAGGTGCGAAAGCGTGGGGAGCAA…	TAGGGAATCTTCCACAATGGACGAAAGTCTGATGGAGCAATGCCGCGTGAGTGAAGAAGGTTTTCGGATCGTAAAGCTCTGTTGCGAGGGAAGAACACGTACGGGAGTAACTGCCCGTACCTTGACGGTACCTCGTCAGAAAGCCACGGCTAACTACGTGCCAGCAGCCGCGGTAATACGTAGGTGGCAAGCGTTGTCCGGAATTATTGGGCGTAAAGCGCGCGCAGGCGGTCCTTTAAGTCTGATGTGAAAGCCCACGGCTCAACCGTGGAGGGTCATTGGAAACTGGGGGACTTGAGTACAGAAGAGGAAAGCGGAATTCCACGTGTAGCGGTGAAATGCGTAGAGATGTGGAGGAACACCAGTGGCGAAGGCGGCTTTCTGGTCTGTAACTGACGC…	TAGGGAATCTTCCGCAATGGACGCAAGTCTGACGGAGCAACGCCGCGTGAGTGACGAAGGTTTTCGGATCGTAAAACTCTGTTGTGAGGGAAGAACACGTACCAGCTAACTACTGGTACCTTGACGGTACCTCACCAGAAAGCCACGGCTAACTACGTGCCAGCAGCCGCGGTAATACGTAGGTGGCAAGCGTTGTCCGGAATTATTGGGCGTAAAGCGCGCGCAGGCGGTCCTTTAAGTCTGATGTGAAAGCCCACGGCTCAACCGTGGAGGGTCATTGGAAACTGGGGGACTTGAGTGCAGAAGAGGAAAGTGGAATTCCATGTGTAGCGGTGAAATGCGTAGAGATGTGGAGGAACACCAGTGGCGAAGGCGACTTTCTGGTCTGTAACTGACGCT…	TGGGGAATATTGCACAATGGGCGCAAGCCTGATGCAGCCATGCCGCGTGTATGAAGAAGGCCTTCGGGTTGTAAAGTACTTTCAGCGGGGAGGAAGGGGACGAGGTTAATAACCTCGTTCATTGACGTTACCCGCAGAAGAAGCACCGGCTAACTCCGTGCCAGCAGCCGCGGTAATACGGAGGGTGCAAGCGTTAATCGGAATTACTGGGCGTAAAGCGCACGCAGGCGGTCTGTTAAGTCAGATGTGAAATCCCCGGGCTTAACCTGGGAACTGCATTTGAAACTGGCAGGCTTGAGTCTTGTAGAGGGGGGTAGAATTCCAGGTGTAGCGGTGAAATGCGTAGAGATCTGGAGGAATACCGGTGGCGAAGGCGGCCCCCTGGACAAAGACTGACGC…	TGGGGAATATTGCACAATGGGCGCAAGCCTGATGCAGCGACGCCGCGTGAGGGATGACGGCCTTCGGGTTGTAAACCTCTTTCAGCAGGGAAGAAGCGGAAGTGACGGTACCTGCAGAAGAAGCGCCGGCTAACTACGTGCCAGCAGCCGCGGTAATACGTAGGGCGCAAGCGTTGTCCGGAATTATTGGGCGTAAAGAGCTCGTAGGCGGCTTGTCGCGTCTGCTGTGAAAGCCCGGGGCTTAACTCCGGGTGTGCAGTGGGTACGGGCAGGCTAGAGTGCAGTAGGGGTAACTGGAATTCCTGGTGTAGCGGTGAAATGCGCAGATATCAGGAGGAACACCGATGGCGAAGGCAGGTTACTGGGCTGTTACTGACGCTGAGGAGCGAAAGCATGGGG…	TAGGGAATCTTCCGCAATGGACGAAAGTCTGACGGAGCAACGCCGCGTGAGTGAAGAAGGTTTTCGGATCGTAAAACTCTGTTGTTAGAGAAGAACAAGGATGAGAGTAACTGCTCGTCCCTTGACGGTATCTAACCAGAAAGCCATGGCTAACTACGTGCCAGCAGCCGCGGTAATACGTAGATGGCAAGCGTTGTCCGGATTTATTGGGCGTAAAGCGAGCGCAGGCGGTTCTTTAAGTCTGATGTGAAAGCCCCTGGCTCAACCAGGGAGGGTCATTGGAAACTGGAGAACTTGAGTGCAGAAGAGGAAAGTGGAATTCCATGTGTAGCGGTGAAATGCGTAGATATATGGAGGAACACCAGTGGCGAAGGCGACTTTCTGGTCTGTAACTGACGC…	TGGGGAATATTGGACAATGGGCGCAAGCCTGATCCAGCCATGCCGCGTGAGTGATGAAGGCCTTAGGGTTGTAAAGCTCTTTTGTCCGGGACGATAATGACGGTACCGGAAGAATAAGCCCCGGCTAACTTCGTGCCAGCAGCCGCGGTAATACGAAGGGGGCTAGCGTTGCTCGGAATCACTGGGCGTAAAGGGCGCGTAGGCGGCCTTGTAAGTTGGGGGTGAAAGCCCGTGGCTCAACCACGGAATTGCCTTCGATACTGCTTGGCTTGAGTGTGGTAGAGGTTGGTGGAACTGCGAGTGTAGAGGTGAAATTCGTAGATATTCGCAAGAACACCGGTGGCGAAGGCGGCCAACTGGACCATCACTGACGCTGAGGCGCGAAAGCGTGGGGAGCAA…	TAGGGAATCTTCCACAATGGACGAAAGTCTGATGGAGCAATGCCGCGTGAGTGAAGAAGGTTTTCGAATCGTAAAACTCTGTTGTGAGGGAAGAACAAGTACGAGAGTAACTGCTCGTACCTTGACGGTACCTCATTAGAAAGCCACGGCTAACTACGTGCCAGCAGCCGCGGTAATACGTAGGTGGCAAGCGTTGTCCGGAATTATTGGGCGTAAAGCGCGCGCAGGCGGTCCTTTAAGTCTGATGTGAAATCCCACGGCTCAACCGGGGAAGGTCATTGGAAACGGGGGGACGTGAGTACAGAAGAGGAAAGCGGAATTCCAAGTGTAGCGGTGAAATGCGTAGAGATTTGGAGGAACACCAGTGGCGAAGGCGGCTTTCTGGTCTGTAACTGACGC…	TGGGGAATATTGGACAATGGGCGAAAGCCTGATCCAGCAATGCCGCGTGAGTGATGAAGGCCTTAGGGTTGTAAAGCTCTTTTACCCGGGATGATAATGACAGTACCGGGAGAATAAGCTCCGGCTAACTCCGTGCCAGCAGCCGCGGTAATACGGAGGGAGCTAGCGTTGTTCGGAATTACTGGGCGTAAAGCGCACGTAGGCGGCTTTGTAAGTTAGAGGTGAAAGCCTGGAGCTCAACTCCAGAATTGCCTTTAAGACTGCATCGCTTGAATCCAGGAGAGGTGAGTGGAATTCCGAGTGTAGAGGTGAAATTCGTAGATATTCGGAAGAACACCAGTGGCGAAGGCGGCTCACTGGACTGGTATTGACGCTGAGGTGCGAAAGCGTGGGGAGCAA…	TGGGGAATATTGCACAATGGGCGAAAGCCTGATGCAGCGACGCCGCGTGAGGGACGAAGGCCTTCGGGTTGTAAACCTCTTTCAGCAGGGAAGAAGCGAAAGTGACGGTACCTGCAGAAGAAGCGCCGGCTAACTACGTGCCAGCAGCCGCGGTAATACGTAGGGCGCAAGCGTTATCCGGAATTATTGGGCGTAAAGAGCTCGTAGGCGGTTTGTCGCGTCTGCTGTGAAAGCCCGGGGCTCAACCCCGGGTCTGCAGTGGGTACGGGCAGACTAGAGTGCAGTAGGGGAGACTGGAATTCCTGGTGTAGCGGTGAAATGCGCAGATATCAGGAGGAACACCGATGGCGAAGGCAGGTCTCTGGGCTGTAACTGACGCTGAGGAGCGAAAGCATGGGG…	TGGGGAATATTGCACAATGGGCGCAAGCCTGATGCAGCGACGCCGCGTGAGGGATGAATGCCTTCGGGTTGTAAACCTCTTTCAGCAGGGAAGAAGCGAAAGTGACGGTACCTGCAGAAGAAGCGCCGGCTAACTACGTGCCAGCAGCCGCGGTAATACGTAGGGCGCGAGCGTTGTCCGGAATTATTGGGCGTAAAGAGCTTGTAGGCGGTTTGTCGCGTCTGCTGTGAAAGCCCGGGGCTTAACCCCGGGTTTGCAGTGGGTACGGGCTAACTAGAGTGCAGTAGGGGAGACTGGAATTCCTGGTGTAGCGGTGAAATGCGCAGATATCAGGAGGAACACCAATGGCGAAGGCAGGTCTCTGGGCTGTAACTGACGCTGAGAAGCGAAAGCATGGGG…	TGGGGAATATTGGACAATGGACGAAAGTCTGACGGAGCAACGCCGCGTGAACGATGAAGGCTTTCGGGTCGTAAAGTTCTGTTGTTAGGGAAGAACAAGTACCAGAGTAACTGCTGGTACCTTGACGGTACCTAACCAGAAAGCCACGGCTAACTACGTGCCAGCAGCCGCGGTAATACGTAGGTGGCAAGCGTTATCCGGAATTATTGGGCGTAAAGCGCGCGCAGGTGGTTCCTTAAGTCTGATGTGAAAGCCCCCGGCTCAACCGGGGAGGGTCATTGGAAACTGGGGAACTTGAGTGTAGAAGAGGAAAGTGGAATTCCACGTGTAGCGGTGAAATGCGTAGAGATGTGGAGGAACACCAGTGGCGAAGGCGACTTTCTGGTCTATAACTGACAC…	TGGGGAATATTGGACAATGGGCGAAAGCCTGATCCAGCAATGCCGCGTGAGTGATGAAGGCCTTAGGGTTGTAAAGCTCTTTTACCCGGGATGATAATGACAGTACCGGGAGAATAAGCCCCGGCTAACTCCGTGCCAGCAGCCGCGGTAATACGGAGGGGGCTAGCGTTGTTCGGAATTACTGGGCGTAAAGCGCACGTAGGCGGCTTTGTAAGTTAGAGGTGAAAGCCCGGGGCTCAACTCCGGAACTGCCTTTAAGACTGCATCGCTTGAATCATGGAGAGGTTAGTGGAATTCCGAGTGTAGAGGTGAAATTCGTAGATATTCGGAAGAACACCAGTGGCGAAGGCGACTAACTGGACATGTATTGACGCTGAGGTGCGAAAGCGTGGGGAGCAA…	TAGGGAATCTTCCACAATGGACGAAAGTCTGATGGAGCAACGCCGCGTGAGTGAAGAAGGATTTCGGTTCGTAAAACTCTGTTGCAAGGGAAGAACAAGTAGCGTAGTAACTGGCGCTACCTTGACGGTACCTTGTTAGAAAGCCACGGCTAACTACGTGCCAGCAGCCGCGGTAATACGTAGGTGGCAAGCGTTGTCCGGAATTATTGGGCGTAAAGCGCGCGCAGGTGGTTCCTTAAGTCTGATGTGAAAGCCCCCGGCTCAACCGGGGAGGGTCATTGGAAACTGGGGAACTTGAGTGCAGAAGAGGATAGTGGAATTCCAAGTGTAGCGGTGAAATGCGTAGAGATTTGGAGGAACACCAGTGGCGAAGGCGACTGTCTGGTCTGTAACTGACAC…	TGGGGAATCTTAGACAATGGGCGCAAGCCTGATCTAGCCATGCCGCGTGGGTGATGAAGGCCTTAGGGTCGTAAAGCCCTTTCGCCGGGGAAGATAATGACGGTACCCGGTAAAGAAACCCCGGCTAACTCCGTGCCAGCAGCCGCGGTAATACGGAGGGGGTTAGCGTTGTTCGGAATGACTGGGCGTAAAGCGCGCGTAGGCGGATCATCAAGTCGGGGGTGAAATCCCGGGGCTCAACCCCGGAATGGCCTTCGAGACTGGTGGTCTTGAGTTCGAGAGAGGTGAGTGGAATTCCGAGTGTAGAGGTGAAATTCGTAGATATTCGGAGGAACACCAGTGGCGAAGGCGGCTCACTGGCTCGACACTGACGCTGAGGTGCGAAAGCGTGGGGAGCAA…	TAGGGAATCTTCCACAATGGACGAAAGTCTGATGGAGCAACGCCGCGTGAGTGATGAAGGTTTTCGGATCGTAAAACTCTGTTGTAAGGGAAGAACAAGTACGTTAGGAAATGAACGTACCTTGACGGTACCTTATTAGAAAGCCACGGCTAACTACGTGCCAGCAGCCGCGGTAATACGTAGGTGGCAAGCGTTGTCCGGATTTATTGGGCGTAAAGCGCGCGCAGGTGGTTTCTTAAGTCTGATGTGAAATCTCGCGGCTCAACCGCGAGCGGTCATTGGAAACTGGGGAACTTGAGTGCAGAAGAGGATAGTGGAATTCCAAGTGTAGCGGTGAAATGCGTAGAGATTTGGAGGAACACCAGTGGCGAAGGCGACTGTCTGGTCTGTAACTGACAC…	TGGGGAATATTGGACAATGGGCGCAAGCCTGATCCAGCCATGCCGCGTGAGTGATGAAGGCCTTAGGGTTGTAAAGCTCTTTTATCCGGGACGATAATGACGGTACCGGAGGAATAAGCCCCGGCTAACTTCGTGCCAGCAGCCGCGGTAATACGAAGGGGGCTAGCGTTGCTCGGAATCACTGGGCGTAAAGGGCGCGTAGGCGGCGTTTTAAGTCGGGGGTGAAAGCCTGTGGCTCAACCACAGAATGGCCTTCGATACTGGGACGCTTGAGTATGGTAGAGGTTGGTGGAACTGCGAGTGTAGAGGTGAAATTCGTAGATATTCGCAAGAACACCGGTGGCGAAGGCGGCCAACTGGACCATTACTGACGCTGAGGCGCGAAAGCGTGGGGAGCAA…	TGGGGAATATTGCACAATGGGCGCAAGCCTGATGCAGCCATGCCGCGTGTATGAAGAAGGCCTTCGGGTTGTAAAGTACTTTCAGCGGGGAGGAAGGGAGTAAAGTTAATACCTTTGCTCATTGACGTTACCCGCAGAAGAAGCACCGGCTAACTCCGTGCCAGCAGCCGCGGTAATACGGAGGGTGCAAGCGTTAATCGGAATTACTGGGCGTAAAGCGCACGCAGGCGGTTTGTTAAGTCAGATGTGAAATCCCCGGGCTCAACCTGGGAACTGCATCTGATACTGGCAAGCTTGAGTCTCGTAGAGGGGGGTAGAATTCCAGGTGTAGCGGTGAAATGCGTAGAGATCTGGAGGAATACCGGTGGCGAAGGCGGCCCCCTGGACGAAGACTGACGC…	TAGGGAATCTTCCACAATGGACGAAAGTCTGATGGAGCAACGCCGCGTGAGTGATGAAGGTTTTCGGATCGTAAAACTCTGTTGTAAGGGAAGAACACGTACGAGAGGTAATGCTCGTACCTTGACGGTACCTTACGAGAAAGCCACGGCTAACTACGTGCCAGCAGCCGCGGTAATACGTAGGTGGCAAGCGTTGTCCGGAATTATTGGGCGTAAAGCGCGCGCAGGCGGCCTTTTAAGTCTGATGTGAAAGCCCCCGGCTCAACCGGGGAGGGCCATTGGAAACTGGAAGGCTTGAGTACAGAAGAGAAGAGTGGAATTCCACGTGTAGCGGTGAAATGCGTAGAGATGTGGAGGAACACCAGTGGCGAAGGCGACTCTTTGGTCTGTAACTGACGC…	TGGGGAATATTGGACAATGGGGGCAACCCTGATCCAGCCATGCCGCGTGTGTGAAGAAGGCCTTTTGGTTGTAAAGCACTTTAAGCGAGGAGGAGGCTACTTAGATTAATACTCTGAGATAGTGGACGTTACTCGCAGAATAAGCACCGGCTAACTCTGTGCCAGCAGCCGCGGTAATACAGAGGGTGCAAGCGTTAATCGGATTTACTGGGCGTAAAGCGTGCGTAGGTGGCCAATTAAGTCAAATGTGAAATCCCCGAGCTTAACTTGGGAATTGCATTCGATACTGGTTGGCTAGAGTATGGGAGAGGATGGTAGAATTCCAGGTGTAGCGGTGAAATGCGTAGAGATCTGGAGGAATACCGATGGCGAAGGCAGCCATCTGGCCTAATACTGACA…	TGGGGAATATTGCACAATGGGCGCAAGCCTGATGCAGCAACGCCGCGTGAGGGACGACGGCCTTCGGGTTGTAAACCTCTTTTGGCAGGGAAGAAGCGAAAGTGACGGTACCTGCAGAAAAAGCACCGGCTAACTACGTGCCAGCAGCCGCGGTAATACGTAGGGTGCAAGCGTTGTCCGGAATTATTGGGCGTAAAGAGCTCGTAGGCGGTTTGTCGCGTCTGCTGTGAAAACGCGAGGCTCAACCTCGCGCCTGCAGTGGGTACGGGCAGACTAGAGTGCGGTAGGGGAGATTGGAATTCCTGGTGTAGCGGTGGAATGCGCAGATATCAGGAGGAACACCGATGGCGAAGGCAGATCTCTGGGCCGTTACTGACGCTGAGGAGCGAAAGCGTGGGG…	TGGGGAATATTGGACAATGGGGGAAACCCTGATCCAGCCATGCCGCGTGTGTGAAGAAGGCCTTTTGGTTGTAAAGCACTTTAAGCAGTGAAGAAGACTCCGTGGTTAATACCCACGGACGATGACATTAGCTGCAGAATAAGCACCGGCTAACTCTGTGCCAGCAGCCGCGGTAATACAGAGGGTGCAAGCGTTAATCGGAATTACTGGGCGTAAAGGGAGCGTAGGTGGCTCGATAAGTCAGATGTGAAATCCCCGGGCTCAACCTGGGAACTGCATCTGATACTGTTGAGCTAGAGTATGTGAGAGGAAGGTAGAATTCCAGGTGTAGCGGTGAAATGCGTAGAGATCTGGAGGAATACCGATGGCGAAGGCAGCCTTCTGGCATAATACTGACAC…	TGGGGAATATTGCACAATGGGCGAAAGCCTGATGCAGCGACGCCGCGTGGGGGATGACGGCCTTCGGGTTGTAAACCTCTTTCGGTCATGACGAAGCCTCTTTGGGTGACGGTAGTGGCAGAAGAAGTACCGGCTAACTACGTGCCAGCAGCCGCGGTAATACGTAGGGTACAAGCGTTGTCCGGAATTACTGGGCGTAAAGAGCTCGTAGGCGGTTTGTCGCGTCGTCTGTGAAATCCCGGGGCTTAACTCCGGGCGTGCAGGCGATACGGGCATAACTTGAGTACCACAGGGGAGACTGGAATTCCTGGTGTAGCGGTGGAATGCGCAGATATCAGGAGGAACACCGGTGGCGAAGGCGGGTCTCTGGGTGGTAACTGACGCTGAGGAGCGAAAGCA…	TGGGGAATATTGCACAATGGGCGGAAGCCTGATGCAGCGACGCCGCGTGGGGGATGACGGTCTTCGGATTGTAAACCCCTTTCAGTAGGGACGAAGCGCAAGTGACGGTACCTGCAGAAGAAGCACCGGCCAACTACGTGCCAGCAGCCGCGGTAATACGTAGGGTGCGAGCGTTGTCCGGAATTACTGGGCGTAAAGAGCTCGTAGGCGGTTTGTCACGTCGTCTGTGAAATCCTCCAGCTTAACTGGGGGCGTGCAGGCGATACGGGCAGACTTGAGTACTACAGGGGAGACTGGAATTCCTGGTGTAGCGGTGAAATGCGCAGATATCAGGAGGAACACCGGTGGCGAAGGCGGGTCTCTGGGTAGTAACTGACGCTGAGGAGCGAAAGCATGGGT…	TGGGGAATCTTGCACAATGGGCGAAAGCCTGATGCAGCGACGCCGCGTGCGGGATGAAGGCCTTCGGGTTGTAAACCGCTTTCAGCAGGGACGAGGCGAAAGTGACGGTACCTGCAGAAGAAGCCCCGGCTAACTACGTGCCAGCAGCCGCGGTAATACGTAGGGGGCAAGCGTTATCCGGATTCATTGGGCGTAAAGCGCTCGTAGGCGGTCCGTTAGGTCGGGAGTTAAATCCGGGGGCTCAACCCCCGTCCGCTCCCGATACCGGCGGACTTGAGTTTGGTAGGGGAAGGTGGAATTCCTAGTGTAGCGGTGGAATGCGCAGATATTAGGAAGAACACCAGTGGCGAAGGCGGCCTTCTGGGCCATAACTGACGCTGAGGAGCGAAAGCTAGGGGA…	TAGGGAATCTTCCGCAATGGACGAAAGTCTGACGGAGCAACGCCGCGTGAGTGATGAAGGTTTTCGGATCGTAAAACTCTGTTGTAAGGGAAGAACAAGTACGAGCGTAACTACTCGTACCTTGACGGTACCTTACCAGAAAGCCACGGCTAACTACGTGCCAGCAGCCGCGGTAATACGTAGGTGGCAAGCGTTGTCCGGAATTATTGGGCGTAAAGCGCGCGCAGGCGGTTCTTTAAGTCTGATGTGAAATCTTATGGCTTAACCATAAGCGTGCATTGGAAACTGGGGAACTTGAGTACAGAAGAGGATAGTGGAATTCCACGTGTAGCGGTGAAATGCGTAGAGATGTGGAGGAACACCAGTGGCGAAGGCGACTGTCTGGTCTGTAACTGACGC…	TGGGGAATCTTCCGCAATGGACGAAAGTCTGACGGAGCAACGCCGCGTGAGTGATGACGGCCTTCGGGTTGTAAAGCTCTGTTAATCGGGACGAAAGAGCCTCGTGTGAATAATGCGAGGAAGTGACGGTACCGGAATAGAAAGCCACGGCTAACTACGTGCCAGCAGCCGCGGTAATACGTAGGTGGCAAGCGTTGTCCGGAATTATTGGGCGTAAAGCGCGCGCAGGCGGATGCGTAAGTCTATCTTAAAAGTGCGGGGCTTAACCCCGTGAGGGGATGGAAACTGGGCATCTAGAGTATCGGAGAGGAAAGCGGAATTCCTAGTGTAGCGGTGAAATGCGTAGATATTAGGAAGAACACCAGTGGCGAAGGCGGCTTTCTGGACGACAACTGACGC…	TAAGGAATATTGGTCAATGGAGGGAACTCTGAACCAGCCATGCCGCGTGCAGGATGACTGCCCTATGGGTTGTAAACTGCTTTTGTCAGGGAATAAACCTTTCCACGTGTGGGAAGCTGAATGTACCTGAAGAATAAGGATCGGCTAACTCCGTGCCAGCAGCCGCGGTAATACGGAGGATCCAAGCGTTATCCGGATTTATTGGGTTTAAAGGGTGCGTAGGCGGTCCTATAAGTCAGTGGTGAAAGACGGCAGCTTAACTGTCGCAGTGCCTTTGATACTGTAGGACTTGAATCTATTTGAAGTGGGCGGAATAAGACAAGTAGCGGTGAAATGCATAGATATGTCTTAGAACTCCGATTGCGAAGGCAGCTCACTAAGTTAGTATTGACGCTGATG…	TGGGGAATATTGCACAATGGGCGCAAGCCTGATGCAGCCATGCCGCGTGTATGAAGAAGGCCTTCGGGTTGTAAAGTACTTTCAGCGGGGAGGAAGGTGTTGTGGTTAATAACCGCAGCAATTGACGTTACCCGCAGAAGAAGCACCGGCTAACTCCGTGCCAGCAGCCGCGGTAATACGGAGGGTGCAAGCGTTAATCGGAATTACTGGGCGTAAAGCGCACGCAGGCGGTCTGTCAAGTCGGATGTGAAATCCCCGGGCTCAACCTGGGAACTGCATCCGAAACTGGCAGGCTTGAGTCTTGTAGAGGGGGGTAGAATTCCAGGTGTAGCGGTGAAATGCGTAGAGATCTGGAGGAATACCGGTGGCGAAGGCGGCCCCCTGGACAAAGACTGACGC…	TGGGGAATATTGCACAATGGGCGCAAGCCTGATGCAGCGACGCCGCGTGAGGGATGAAGGCCTTCGGGTTGTAAACCTCTTTCAGTAGGGAAGAAGCTGATCCTTCGGGGTTGGTGACGGTACTTGCAGAAGAAGCGCCGGCTAACTACGTGCCAGCAGCCGCGGTAATACGTAGGGCGCAAGCGTTATCCGGAATTATTGGGCGTAAAGAGCTCGTAGGCGGTTTGTCGCGTCTGCCGTGAAAGTCCGGGGCTTAACCCCGGATCTGCGGTGGGTACGGGCAGACTAGAGTGCAGTAGGGGAGACTGGAATTCCTGGTGTAGCGGTGAAATGCGCAGATATCAGGAGGAACACCGATGGCGAAGGCAGGTCTCTGGGCTGTAACTGACGCTGAGGAGC…	TGGGGAATATTGGACAATGGGCGAAAGCCTGATCCAGCAATGCCGCGTGAGTGATGAAGGCCTTAGGGTTGTAAAGCTCTTTTACCTGGGAAGATAATGACTGTACCGGGAGAATAAGCCCCGGCTAACTCCGTGCCAGCAGCCGCGGTAATACGGAGGGGGCTAGCGTTGTTCGGAATTACTGGGCGTAAAGCGCACGTAGGCGGTTTTGTAAGTCAGAGGTGAAAGCCTGGAGCTCAACTCCAGAACTGCCTTTGAGACTGCGAGACTTGAATCCAGGAGAGGTGAGTGGAATTCCGAGTGTAGAGGTGAAATTCGTAGATATTCGGAAGAACACCAGTGGCGAAGGCGGCTCACTGGACTGGTATTGACGCTGAGGTGCGAAAGCGTGGGGAGCAA…	TGGGGAATATTGGACAATGGGCGCAAGCCTGATCCAGCCATGCCGCGTGAGTGATGAAGGCCTTAGGGTTGTAAAGCTCTTTCGTCCGGGACGATAATGACGGTACCGGAAGAAGAAGCCCCGGCTAACTTCGTGCCAGCAGCCGCGGTAATACGAAGGGGGCTAGCGTTGTTCGGAATCACTGGGCGTAAAGGGCGCGTAGGCGGCTTGATAAGTCGGGGGTGAAAGCCTGTGGCTCAACCACAGAATTGCCTTCGATACTGTCTGGCTTGAGACCGGAAGAGGTAAGTGGAACTGCGAGTGTAGAGGTGAAATTCGTAGATATTCGCAAGAACACCAGTGGCGAAGGCGGCTTACTGGTCCGGTTCTGACGCTGAGGCGCGAAAGCGTGGGGAGCAA…	TGGGGAATATTGCACAATGGGCGAAAGCCTGATGCAGCAACGCCGCGTGAGGGACGAAGGCCTTCGGGTTGTAAACCTCTTTTAGTAGGGAAGAAGCGAAAGTGACGGTACCTGCAGAAAAAGCACCGGCTAACTACGTGCCAGCAGCCGCGGTAATACGTAGGGTGCAAGCGTTATCCGGAATTATTGGGCGTAAAGAGCTCGTAGGCGGTTTGTCACGTCTGCTGTGAAATCTGGGGGCTCAACCCCCAGCCTGCAGTGGGTACGGGCAGACTAGAGTGCGGTAGGGGAGATTGGAATTCCTGGTGTAGCGGTGGAATGCGCAGATATCAGGAGGAACACCAATGGCGAAGGCAGATCTCTGGGCCGTAACTGACGCTGAGGAGCGAAAGCATGGGG…	CCAGGAATCTTGCGCAATGGGCGAAAGCCTGACGCAGCAACGCCGCGTGGGCGATGAAGGCCTTCGGGTCGTAAAGCCCTGTTGTCGGGGACGAAGGGCGAAGGGTTAATAGCCCCTAGCCTGACGGTACCCGACGAGGAAGCCCCGGCTAACTACGTGCCAGCAGCCGCGGTAATACGTAGGGGGCGAGCGTTGTCCGGAATCATTGGGCGTAAAGAGCGTGTAGGCGGCCCGGTAAGTCCGCTGTGAAAACCCGGGGCTCAACCCCGGGCGTGCAGTGGAAACTGCCGGGCTAGAGGGCGGCAGAGGCGAGTGGAATTCCCGGTGTAGCGGTGAAATGCGCAGATATCGGGAGGAACACCGGTAGCGAAGGCGGCTCGCTGGGCCGTTCCTGACGCT…	TGGGGAATATTGGACAATGGGCGCAAGCCTGATCCAGCAATGCCGCGTGGGTGAAGAAGGTCTTCGGATCGTAAAGCCCTTTCGACGGGGACGATGATGACGGTACCCGTAGAAGAAGCCCCGGCTAACTTCGTGCCAGCAGCCGCGGTAATACGAAGGGGGCTAGCGTTGCTCGGAATTACTGGGCGTAAAGGGCGCGTAGGCGGTCATTTTAGTCAGGCGTGAAATTCCCGGGCTTAACCTGGGGACTGCGCTTGATACTGGGTGACTTGAGGGTGGAAGAGGGTCGTGGAATTCCCAGTGTAGAGGTGAAATTCGTAGATATTGGGAAGAACACCGGTGGCGAAGGCGGCGACCTGGTCCATTACTGACGCTGAGGCGCGACAGCGTGGGGAGCAA…	TGAGGAATATTGGACAATGGGCGAGAGCCTGATCCAGCCATCCCGCGTGCAGGAAGACGGCCTTATGGGTTGTAAACTGCTTTTGTATAGGAATAAATCGCTTCACGTGTGGGGTGTTGAAAGTACTATACGAATAAGCATCGGCTAACTCCGTGCCAGCAGCCGCGGTAATACGGAGGATGCAAGCGTTATCCGGATTCATTGGGTTTAAAGGGTCCGTAGGCGGGCTAATAAGTCAGTGGTGAAATCTTACAGCTCAACTGTAAAATTGCCATTGATACTGTTAGTCTTGAGTGATTTTGTTGTTGCTGGAATGTGTAGTGTAGCGGTGAAATGCATAGATATTACACAGAACACCGATTGCGAAGGCAGGTAACAAAGGATTAACTGACGCTGAGG…	TGGGGAATATTGGACAATGGGCGAAAGCCTGATCCAGCAATGCCGCGTGAGTGATGAAGGCCTTAGGGTTGTAAAGCTCTTTTACCCGGGATGATAATGACAGTACCGGGAGAATAAGCTCCGGCTAACTCCGTGCCAGCAGCCGCGGTAATACGGAGGGAGCTAGCGTTGTTCGGAATTACTGGGCGTAAAGCGCACGTAGGCGGCTATTTAAGTTAGAGGTGAAAGCCCGGGGCTCAACCCCGGAATTGCCTTTGATACTGGATGGCTTGAATCCAAGAGAGGTGAGTGGAATTCCGAGTGTAGAGGTGAAATTCGTAGATATTCGGAAGAACACCAGTGGCGAAGGCGGCTCACTGGCTTGGTATTGACGCTGAGGTGCGAAAGCGTGGGGAGCAA…
[truncated: 1,192 more columns]

## Sheet: samples_primer-e
Individual	Otu_1	Otu_2	Otu_3	Otu_4	Otu_5	Otu_6	Otu_7	Otu_8	Otu_9	Otu_10	Otu_11	Otu_12	Otu_13	Otu_14	Otu_15	Otu_16	Otu_17	Otu_18	Otu_19	Otu_20	Otu_21	Otu_22	Otu_23	Otu_24	Otu_25	Otu_26	Otu_27	Otu_28	Otu_29	Otu_30	Otu_31	Otu_32	Otu_33	Otu_34	Otu_35	Otu_36	Otu_37	Otu_38	Otu_39	Otu_40	Otu_41	Otu_42	Otu_43	Otu_44	Otu_45	Otu_46	Otu_47	Otu_48	Otu_49
ind_05	0	59	67	404	659	68	10	5	0	0	111	9	236	0	11	0	121	1	148	0	70	38	0	0	102	0	0	10	9	0	18	7	0	47	48	56	107	0	41	0	84	170	66	34	1	78	0	8	32
ind_06	9	2754	20	6	166	273	6	11	2	0	82	5	112	8	4	2	91	0	70	1	32	9	1	2	30	9	0	8	4	18	29	5	1	21	29	38	34	0	19	7	27	71	23	25	18	18	1	2	16
ind_07	2	423	69	9	279	14	19	31	0	0	138	4	237	8	2	0	116	0	98	0	55	412	3	2	55	0	0	1	18	2	69	4	1	36	98	65	94	0	38	0	105	254	95	47	37	89	1	14	42
ind_08	0	756	61	0	261	18	23	24	0	0	76	0	363	13	1	0	86	0	60	0	69	427	0	0	83	0	0	6	22	0	33	2	1	26	85	53	106	0	44	5	98	265	76	69	27	75	0	3	35
ind_09	16	2634	153	30	196	105	4	3	2	0	46	2	45	9	0	997	40	0	54	1	35	19	0	0	31	0	1	41	13	8	4	2	0	35	11	26	17	43	22	3	13	6	0	21	3	9	3	5	7
ind_10	12	371	535	0	585	200	10	37	1	0	286	11	154	14	0	1	140	0	46	0	38	0	0	0	56	4	5	168	40	32	50	10	0	61	39	46	61	48	13	9	52	6	2	44	35	8	26	51	41
ind_11	6	0	521	4	501	29	0	12	0	0	169	0	210	7	0	0	95	0	48	0	120	652	4	0	60	0	25	55	57	0	173	7	2	85	64	15	88	0	52	0	96	24	17	46	16	34	19	12	60
ind_12	4	0	2062	0	224	3	3	0	0	0	68	0	88	1	0	0	46	0	33	0	49	1008	0	0	36	0	9	5	144	0	187	7	0	65	97	6	15	0	50	1	32	10	5	22	34	41	0	0	8
ind_73	5	2	148	1307	425	190	19	3	4	1129	32	58	52	10	0	0	28	401	17	37	2	0	3	6	17	0	4	10	35	2	12	4	0	43	3	14	53	0	10	0	23	39	13	2	2	6	0	38	3
ind_74	9	257	40	28	570	288	372	1	0	0	77	68	48	316	0	0	16	616	48	504	34	0	0	1	17	0	9	32	17	9	12	0	5	24	12	15	104	0	10	0	6	2	6	9	0	15	0	69	1
ind_75	7	1	36	3731	83	24	71	4	9	1	27	1	14	37	0	0	6	13	14	73	8	0	5	3	9	0	3	10	6	0	24	2	1	7	6	4	47	0	10	0	2	13	11	3	2	7	0	67	0
ind_76	4	0	66	1351	296	101	220	0	11	0	43	15	69	141	6	0	38	60	62	89	8	0	22	3	25	1	9	25	41	1	39	6	0	37	16	8	119	0	14	0	11	6	18	4	2	23	0	105	7
ind_80	1	3	90	152	263	1673	86	2	1	0	94	0	68	515	0	0	52	2	22	122	71	0	0	0	68	0	2	0	40	50	27	0	0	32	13	13	111	0	11	0	7	3	11	12	3	3	0	73	8
ind_82	1	384	12	3888	247	292	4	2	4	0	28	0	4	0	3	175	7	9	8	0	2	0	0	0	4	0	0	2	0	99	0	0	0	9	1	7	21	0	3	0	2	0	0	5	2	3	0	14	3
ind_83	3	0	79	14	567	55	38	23	5	0	93	0	97	1	1824	0	19	0	14	157	48	0	0	0	19	0	833	8	79	0	58	0	7	7	34	8	30	0	24	0	11	1	30	25	5	10	0	41	6
ind_84	24	0	87	870	606	172	14	26	4	0	247	0	90	118	179	0	23	0	24	919	108	0	0	3	60	5	28	3	29	0	1	0	13	3	30	15	56	0	13	0	4	3	0	18	0	0	0	39	11
ind_14	596	426	172	156	279	990	29	4	1	0	147	19	102	17	2	113	117	9	110	10	41	1	0	9	46	0	1	24	26	11	9	1	0	82	20	33	80	49	66	0	53	21	40	39	1	23	7	15	57
ind_15	9	1261	165	170	253	92	27	6	0	1	131	0	127	18	0	100	92	6	139	0	114	4	0	0	42	4	0	8	36	1	62	3	5	80	101	73	58	18	106	0	67	65	29	28	26	28	0	8	50
ind_16	3036	215	86	19	133	77	45	0	0	675	50	3	41	17	8	78	44	23	26	0	51	0	0	1	19	0	0	15	20	0	17	4	2	22	25	11	32	7	20	0	12	22	9	9	3	5	1	9	24
ind_18	0	0	605	0	988	0	0	0	0	0	460	0	244	25	0	0	144	0	108	0	175	0	0	0	132	0	0	1	15	0	0	0	0	0	56	120	104	0	36	0	95	0	0	44	0	14	0	17	16
ind_19	0	0	3151	0	155	0	0	0	0	0	90	0	160	66	1	0	22	0	17	0	97	0	0	0	25	0	0	0	538	0	0	0	0	0	41	9	24	0	15	0	90	0	0	21	0	8	0	1	16
ind_20	4	0	290	1	207	3	100	250	1	0	122	0	245	7	13	0	44	0	38	0	173	0	62	1	71	0	0	6	11	0	22	6	254	8	56	23	39	41	49	0	122	103	32	49	20	8	339	6	37
ind_33	132	653	424	1	509	154	78	2	5	0	268	45	109	45	2	203	156	6	98	0	14	14	1	5	22	0	24	252	30	28	51	3	2	58	20	43	5	113	8	0	37	17	35	24	44	10	0	5	55
ind_34	3186	10	350	31	632	11	16	11	0	0	187	4	16	4	7	0	25	0	26	0	14	0	3	5	9	0	32	76	27	0	28	3	0	31	17	16	0	47	14	0	8	1	13	7	14	7	0	3	16
ind_35	226	10	797	138	1093	30	70	25	8	0	375	5	33	9	0	0	55	2	33	0	14	4	3	0	8	0	42	273	43	7	87	16	0	84	19	34	18	132	40	0	4	16	24	16	54	15	12	12	24
ind_40	116	1754	335	0	573	71	37	79	0	0	160	0	60	9	1	599	102	18	26	0	53	1	0	1	23	1	32	32	52	0	17	0	0	42	26	28	11	157	20	0	11	1	7	22	7	14	1	4	23
ind_41	9	0	740	219	478	334	53	52	0	0	154	0	71	4	4	0	98	525	51	0	45	64	53	32	43	1	42	44	85	29	94	0	0	106	35	29	28	132	55	0	41	86	28	22	10	11	0	0	25
ind_42	46	6	1091	41	662	407	49	55	0	0	204	0	109	1	2	0	44	0	77	0	46	5	5	6	27	0	26	65	127	11	242	0	0	81	39	33	40	167	37	0	27	38	45	11	33	17	0	1	17
ind_46	21	109	89	2702	185	250	250	3	8	0	34	15	11	792	0	0	34	128	24	185	4	0	5	4	2	4	0	7	6	0	0	13	0	11	5	48	3	34	3	0	0	3	24	9	4	2	0	4	16
ind_48	64	1	298	521	359	81	1076	6	15	5	222	24	60	121	160	1	66	23	93	220	31	0	10	47	35	0	0	5	21	3	16	10	2	10	36	67	7	96	6	0	3	14	132	12	0	5	7	12	31
ind_49	154	103	254	1765	340	68	54	26	9	0	66	382	36	58	83	0	41	72	21	170	27	7	7	32	26	2	0	9	16	0	9	19	0	10	12	26	7	73	5	0	12	17	128	14	10	8	2	5	7
ind_51	5	706	58	4	217	1522	47	5	0	0	49	556	89	31	0	22	42	1	78	5	86	0	29	7	62	1	2	10	7	506	5	3	1	41	29	25	7	0	29	0	17	8	27	22	0	19	1	3	12
ind_52	30	1	7	49	22	9	3447	0	0	82	6	1275	15	15	24	0	9	2	3	3	14	0	0	0	25	0	0	0	1	0	0	0	0	40	8	6	7	0	5	0	5	1	3	4	0	1	8	3	2
ind_53	1610	22	8	64	48	64	735	0	4	3	15	1071	45	178	0	0	23	0	8	0	45	16	1	2	42	1	5	6	1	19	0	15	12	92	36	5	5	0	27	6	15	4	17	28	0	22	579	6	8
ind_60	39	28	159	5	603	2017	24	2	2	0	343	5	15	62	69	0	35	0	28	0	12	2	4	3	30	7	0	3	15	1	73	9	11	0	2	2	0	234	5	12	0	14	24	10	10	0	0	4	15
ind_62	1037	7	146	36	267	53	33	17	62	5	97	8	19	8	0	0	29	0	13	0	6	92	17	19	16	15	0	2	19	0	135	427	384	1	8	11	27	153	7	15	0	58	89	5	23	4	0	0	2
ind_63	27	3	652	5	299	11	19	1	1	0	133	7	27	0	0	0	20	0	7	0	12	0	10	13	11	4	0	4	127	0	555	6	144	6	3	10	7	78	1	0	1	13	70	4	8	4	0	1	18
ind_67	516	15	63	334	209	317	265	18	3	643	52	90	60	45	21	0	38	130	54	98	29	0	55	14	38	149	7	14	13	46	20	19	3	58	33	46	12	13	16	3	8	22	45	7	2	57	2	14	17
ind_68	42	3	16	48	55	125	1784	0	0	2	23	1096	11	19	19	0	7	94	11	21	4	0	11	1670	2	0	4	4	1	4	0	10	0	14	6	15	0	15	1	0	2	3	2	5	0	5	0	2	3
ind_70	1089	4	30	365	121	67	251	26	4	218	24	87	55	61	58	0	62	62	30	58	50	0	27	10	25	1	11	11	17	1	11	14	0	55	23	60	26	2	17	0	1	21	85	9	5	58	9	46	24
[truncated: 1,192 more columns]
